# Supplementary material for: ESTIMation of the ABiLity of prophylactic central compartment neck dissection to modify outcomes in low-risk differentiated thyroid cancer: a prospective randomized trial
Source: Trials. 2023 Apr 28;24:298. doi: 10.1186/s13063-023-07294-0 (PMC10142499; doi:10.1186/s13063-023-07294-0)
Supplement: Supplementary file 8 — Additional file 8: Annex 8. [file 13063_2023_7294_MOESM8_ESM.zip]

Archive with 2 entries (2 files):
- 13063_2023_7294_MOESM8_ESM.docx
- 13063_2023_7294_MOESM8_ESM.pdf
